# Supplementary material for: Computational Chemistry Strategies to Investigate the Antioxidant Activity of Flavonoids—An Overview
Source: Molecules. 2024 Jun 3;29(11):2627. doi: 10.3390/molecules29112627 (PMC11173571; doi:10.3390/molecules29112627)
Supplement: Supplementary file 1 [file molecules-29-02627-s001.zip]

Archive with 1 entries (1 files):
- molecules-3010931-supplementary.pdf
